# Supplementary material for: LINC01614 Promotes Oral Squamous Cell Carcinoma by Regulating FOXC1
Source: Genes (Basel). 2024 Nov 13;15(11):1461. doi: 10.3390/genes15111461 (PMC11593781; doi:10.3390/genes15111461)
Supplement: Supplementary file 1 [file genes-15-01461-s001.zip]

Archive with 1 entries (1 files):
- genes-3292879-supplementary materials.pdf
